# Supplementary material for: A Mixture of T-Cell Epitope Peptides Derived from Human Respiratory Syncytial Virus F Protein Conferred Protection in DR1-TCR Tg Mice
Source: Vaccines (Basel). 2024 Jan 11;12(1):77. doi: 10.3390/vaccines12010077 (PMC10820450; doi:10.3390/vaccines12010077)
Supplement: Supplementary file 1 [file vaccines-12-00077-s001.zip]

Archive with 2 entries (2 files):
- Supplementary files/figure S1.png
- Supplementary files/Table S1, S2 .xlsx
