# Supplementary material for: A Mixture of T-Cell Epitope Peptides Derived from Human Respiratory Syncytial Virus F Protein Conferred Protection in DR1-TCR Tg Mice
Source: Vaccines (Basel). 2024 Jan 11;12(1):77. doi: 10.3390/vaccines12010077 (PMC10820450; doi:10.3390/vaccines12010077)
Supplement: Supplementary file 1 [file vaccines-12-00077-s001.zip › Supplementary files/Table S1, S2 .xlsx]

## Sheet: Table S1
Table S1. A total of 119 epitopes collected from the IEDB public database.
NO.	Epitope ID IEDB IRI	Epitope Object Type	Epitope Name	Epitope Starting Position	Epitope Ending Position	Epitope Source Molecule	Epitope Molecule Parent
1	https://www.iedb.org/epitope/1034	Linear peptide	AELDRTEEY	64	72	matrix protein 2	Protein M2-1
2	https://www.iedb.org/epitope/1516	Linear peptide	AGFYHILNNPKASL	298	311	Nucleoprotein	Nucleoprotein
3	https://www.iedb.org/epitope/1658	Linear peptide	AGQVMLRWGVLAKS	253	266	Nucleoprotein	Nucleoprotein
4	https://www.iedb.org/epitope/5783	Linear peptide	AYGAGQVMLRWGVL	250	263	Nucleoprotein	Nucleoprotein
5	https://www.iedb.org/epitope/18255	Linear peptide	FVPCSICSNNPTCWAICKRIP	170	190	Major surface glycoprotein G
6	https://www.iedb.org/epitope/25460	Linear peptide	IAVGLLLYCKA	542	552	Fusion glycoprotein F0 precursor	Fusion glycoprotein F0
7	https://www.iedb.org/epitope/27234	Linear peptide	ILNNPKASL	303	311	Nucleoprotein	Nucleoprotein
8	https://www.iedb.org/epitope/28122	Linear peptide	IPYSGLLLV	195	203	matrix protein	Matrix protein
9	https://www.iedb.org/epitope/31771	Linear peptide	KLCGMLLITEDANH	46	59	Nucleoprotein	Nucleoprotein
10	https://www.iedb.org/epitope/32357	Linear peptide	KMLKEMGEV	137	145	Nucleoprotein	Nucleoprotein
11	https://www.iedb.org/epitope/34824	Linear peptide	LAKAVIHTI	41	49	NS1 protein	Non-structural protein 1
12	https://www.iedb.org/epitope/37900	Linear peptide	LLVITVTDNKGAFKY	201	215	Matrix protein	Matrix protein
13	https://www.iedb.org/epitope/45374	Linear peptide	NPKASLLSL	306	314	nucleoprotein	Nucleoprotein
14	https://www.iedb.org/epitope/51436	Linear peptide	QLLSSSKYT	16	24	Nucleoprotein	Nucleoprotein
15	https://www.iedb.org/epitope/52746	Linear peptide	QVMLRWGVL	255	263	Nucleoprotein	Nucleoprotein
16	https://www.iedb.org/epitope/53201	Linear peptide	RARRELPRF	106	114	Fusion glycoprotein F0 precursor	Fusion glycoprotein F0
17	https://www.iedb.org/epitope/54695	Linear peptide	RLPADVLKK	151	159	matrix protein 2	Protein M2-1
18	https://www.iedb.org/epitope/61861	Linear peptide	STRGGSRVEGIFAG	232	245	Nucleoprotein	Nucleoprotein
19	https://www.iedb.org/epitope/69991	Linear peptide	VMLRWGVLAKSVKN	256	269	Nucleoprotein	Nucleoprotein
20	https://www.iedb.org/epitope/74635	Linear peptide	YLEKESIYY	229	237	matrix protein	Matrix protein
21	https://www.iedb.org/epitope/95381	Linear peptide	FHFEVFNFV	163	171	Glycoprotein
22	https://www.iedb.org/epitope/95440	Linear peptide	HFEVFNFVPC	164	173	Glycoprotein
23	https://www.iedb.org/epitope/95757	Linear peptide	RFAIKPME	248	255	Matrix protein	Matrix protein
24	https://www.iedb.org/epitope/96097	Linear peptide	ANAITTILTA	8	17	Fusion glycoprotein F0	Fusion glycoprotein F0
25	https://www.iedb.org/epitope/96322	Linear peptide	GKSTTNIMIT	519	528	Fusion glycoprotein F0	Fusion glycoprotein F0
26	https://www.iedb.org/epitope/96561	Linear peptide	LINDMPITND	260	269	Fusion glycoprotein F0	Fusion glycoprotein F0
27	https://www.iedb.org/epitope/96588	Linear peptide	LMSNNVQIVR	273	282	Fusion glycoprotein F0	Fusion glycoprotein F0
28	https://www.iedb.org/epitope/96603	Linear peptide	LQLLMQSTPA	93	102	Fusion glycoprotein F0	Fusion glycoprotein F0
29	https://www.iedb.org/epitope/96698	Linear peptide	NPKYDCKIMT	388	397	Fusion glycoprotein F0	Fusion glycoprotein F0
30	https://www.iedb.org/epitope/96817	Linear peptide	RELPRFMNYT	109	118	Fusion glycoprotein F0	Fusion glycoprotein F0
31	https://www.iedb.org/epitope/96930	Linear peptide	STTNIMITTI	521	530	Fusion glycoprotein F0	Fusion glycoprotein F0
32	https://www.iedb.org/epitope/96939	Linear peptide	SYSIMSIIKE	285	294	Fusion glycoprotein F0	Fusion glycoprotein F0
33	https://www.iedb.org/epitope/96972	Linear peptide	TLPSEVNLCN	374	383	Fusion glycoprotein F0	Fusion glycoprotein F0
34	https://www.iedb.org/epitope/99123	Linear peptide	CFASGQNITEEFYQS	21	35	Fusion glycoprotein F0 precursor	Fusion glycoprotein F0
35	https://www.iedb.org/epitope/99156	Linear peptide	DRGWYCDNAGSVSFFPQA	338	355	Fusion glycoprotein F0 precursor	Fusion glycoprotein F0
36	https://www.iedb.org/epitope/99195	Linear peptide	EFYQSTCSAVSKGYL	31	45	Fusion glycoprotein F0 precursor	Fusion glycoprotein F0
37	https://www.iedb.org/epitope/99202	Linear peptide	EGSNICLTRTDRGWY	328	342	Fusion glycoprotein F0 precursor	Fusion glycoprotein F0
38	https://www.iedb.org/epitope/99334	Linear peptide	IIKEEVLAYVVQLPL	291	305	Fusion glycoprotein F0 precursor	Fusion glycoprotein F0
39	https://www.iedb.org/epitope/99384	Linear peptide	KKRKRRFLGFLLGVG	131	145	Fusion glycoprotein F0 precursor	Fusion glycoprotein F0
40	https://www.iedb.org/epitope/99395	Linear peptide	KQEGKSLYVKGEPII	461	475	Fusion glycoprotein F0 precursor	Fusion glycoprotein F0
41	https://www.iedb.org/epitope/99398	Linear peptide	KQLLPIVNKQSCSIS	201	215	Fusion glycoprotein F0 precursor	Fusion glycoprotein F0
42	https://www.iedb.org/epitope/99404	Linear peptide	KVLDLKNYIDKQLLP	191	205	Fusion glycoprotein F0 precursor	Fusion glycoprotein F0
43	https://www.iedb.org/epitope/99414	Linear peptide	LEITREFSVNAGVTT	231	245	Fusion glycoprotein F0 precursor	Fusion glycoprotein F0
44	https://www.iedb.org/epitope/99426	Linear peptide	LLGVGSAIASGVAVS	141	155	Fusion glycoprotein F0 precursor	Fusion glycoprotein F0
45	https://www.iedb.org/epitope/99432	Linear peptide	LLSTNKAVVSLSNGV	171	185	Fusion glycoprotein F0 precursor	Fusion glycoprotein F0
46	https://www.iedb.org/epitope/99439	Linear peptide	LPRFMNYTLNNAKKT	111	125	Fusion glycoprotein F0 precursor	Fusion glycoprotein F0
47	https://www.iedb.org/epitope/99471	Linear peptide	MLTNSELLSLINDMP	251	265	Fusion glycoprotein F0 precursor	Fusion glycoprotein F0
48	https://www.iedb.org/epitope/99563	Linear peptide	QELDKYKNAVTELQL	81	95	Fusion glycoprotein F0 precursor	Fusion glycoprotein F0
49	https://www.iedb.org/epitope/99656	Linear peptide	SCSISNIETVIEFQQ	211	225	Fusion glycoprotein F0 precursor	Fusion glycoprotein F0
50	https://www.iedb.org/epitope/99691	Linear peptide	SVGNTLYYVNKQEGK	451	465	Fusion glycoprotein F0 precursor	Fusion glycoprotein F0
51	https://www.iedb.org/epitope/99766	Linear peptide	VQLPLYGVIDTPCWK	301	315	Fusion glycoprotein F0 precursor	Fusion glycoprotein F0
52	https://www.iedb.org/epitope/99780	Linear peptide	YDCKIMTSKTDVSSS	391	405	Fusion glycoprotein F0 precursor	Fusion glycoprotein F0
53	https://www.iedb.org/epitope/153583	Linear peptide	CDNAGSVSFFPQAETCKV	343	360	fusion protein	Fusion glycoprotein F0
54	https://www.iedb.org/epitope/153586	Linear peptide	DAKVKLIKQELDKYKNAV	73	90	fusion protein	Fusion glycoprotein F0
55	https://www.iedb.org/epitope/153592	Linear peptide	EFYQSTCSAVSKGYLSAL	31	48	fusion protein	Fusion glycoprotein F0
56	https://www.iedb.org/epitope/153597	Linear peptide	EVLAYVVQLPLYGVIDTP	295	312	fusion protein	Fusion glycoprotein F0
57	https://www.iedb.org/epitope/153614	Linear peptide	GQNITEEFYQSTCSAVSK	25	42	fusion protein	Fusion glycoprotein F0
58	https://www.iedb.org/epitope/153619	Linear peptide	GYLSALRTGWYTSVITIE	43	60	fusion protein	Fusion glycoprotein F0
59	https://www.iedb.org/epitope/153624	Linear peptide	IKQELDKYKNAVTELQLL	79	96	fusion protein	Fusion glycoprotein F0
60	https://www.iedb.org/epitope/153626	Linear peptide	INQSLAFIRKSDELLHNV	499	516	fusion protein	Fusion glycoprotein F0
61	https://www.iedb.org/epitope/153630	Linear peptide	KANAITTILTAVTFCFAS	7	24	unnamed protein product	Fusion glycoprotein F0
62	https://www.iedb.org/epitope/153631	Linear peptide	KKLMSNNVQIVRQQSYSI	271	288	fusion protein	Fusion glycoprotein F0
63	https://www.iedb.org/epitope/153632	Linear peptide	KNRGIIKTFSNGCDYVSN	427	444	fusion protein	Fusion glycoprotein F0
64	https://www.iedb.org/epitope/153633	Linear peptide	KYKNAVTELQLLMQSTPP	85	102	Fusion glycoprotein F0 precursor	Fusion glycoprotein F0
65	https://www.iedb.org/epitope/153636	Linear peptide	LDLKNYIDKQLLPIVNKQ	193	210	fusion protein	Fusion glycoprotein F0
66	https://www.iedb.org/epitope/153641	Linear peptide	LIAVGLLLYCKARSTPVT	541	558	fusion protein	Fusion glycoprotein F0
67	https://www.iedb.org/epitope/153654	Linear peptide	MNYTLNNAKKTNVTLSKK	115	132	fusion protein	Fusion glycoprotein F0
68	https://www.iedb.org/epitope/153657	Linear peptide	NAGKSTTNIMITTIIIVI	517	534	fusion protein	Fusion glycoprotein F0
69	https://www.iedb.org/epitope/153659	Linear peptide	NKAVVSLSNGVSVLTSKV	175	192	fusion protein	Fusion glycoprotein F0
70	https://www.iedb.org/epitope/153666	Linear peptide	PITNDQKKLMSNNVQIVR	265	282	fusion protein	Fusion glycoprotein F0
71	https://www.iedb.org/epitope/153691	Linear peptide	REFSVNAGVTTPVSTYML	235	252	fusion protein	Fusion glycoprotein F0
72	https://www.iedb.org/epitope/153692	Linear peptide	RELPRFMNYTLNNAKKTN	109	126	fusion protein	Fusion glycoprotein F0
73	https://www.iedb.org/epitope/153694	Linear peptide	RLLEITREFSVNAGVTTP	229	246	fusion protein	Fusion glycoprotein F0
74	https://www.iedb.org/epitope/153700	Linear peptide	RTGWYTSVITIELSNIKE	49	66	fusion protein	Fusion glycoprotein F0
75	https://www.iedb.org/epitope/153709	Linear peptide	SLGAIVSCYGKTKCTASN	409	426	fusion protein	Fusion glycoprotein F0
76	https://www.iedb.org/epitope/153713	Linear peptide	SQVNEKINQSLAFIRKSD	493	510	fusion protein	Fusion glycoprotein F0
77	https://www.iedb.org/epitope/153719	Linear peptide	SVITIELSNIKENKCNGT	55	72	fusion protein	Fusion glycoprotein F0
78	https://www.iedb.org/epitope/153721	Linear peptide	TDRGWYCDNAGSVSFFPQ	337	354	fusion protein	Fusion glycoprotein F0
79	https://www.iedb.org/epitope/153724	Linear peptide	TILTAVTFCFASGQNITE	13	30	unnamed protein product	Fusion glycoprotein F0
80	https://www.iedb.org/epitope/153737	Linear peptide	VKGEPIINFYDPLVFPSD	469	486	fusion protein	Fusion glycoprotein F0
81	https://www.iedb.org/epitope/153738	Linear peptide	VQLPLYGVIDTPCWKLHT	301	318	fusion protein	Fusion glycoprotein F0
82	https://www.iedb.org/epitope/153741	Linear peptide	YDCKIMTSKTDVSSSVIT	391	408	fusion protein	Fusion glycoprotein F0
83	https://www.iedb.org/epitope/153747	Linear peptide	YYVNKQEGKSLYVKGEPI	457	474	fusion protein	Fusion glycoprotein F0
84	https://www.iedb.org/epitope/158766	Linear peptide	FLTEAIVHSV	1004	1013	RNA-dependent RNA polymerase	RNA-directed RNA polymerase L
85	https://www.iedb.org/epitope/158783	Linear peptide	FSECNALGSY	25	34	large polymerase	RNA-directed RNA polymerase L
86	https://www.iedb.org/epitope/158861	Linear peptide	ISDYFHNTY	1482	1490	polymerase subunit L	RNA-directed RNA polymerase L
87	https://www.iedb.org/epitope/159136	Linear peptide	STELNYNHLY	2118	2127	RNA polymerase large subunit	RNA-directed RNA polymerase L
88	https://www.iedb.org/epitope/920808	Linear peptide	KNAITNAKIIPYSGL	186	200	Matrix protein	Matrix protein
89	https://www.iedb.org/epitope/921205	Linear peptide	NAKIIPYSGLLLVIT	191	205	Matrix protein	Matrix protein
90	https://www.iedb.org/epitope/956522	Linear peptide	DDFHFEVFNFVPCSI	84	98	attachment G glycoprotein
91	https://www.iedb.org/epitope/956547	Linear peptide	ELANVNILVKQISTP	51	65	Matrix protein	Matrix protein
92	https://www.iedb.org/epitope/956548	Linear peptide	EMMELTHCSQPNGLI	91	105	NS1 protein	Non-structural protein 1
93	https://www.iedb.org/epitope/956571	Linear peptide	GIAVSKVLHLEGEVN	151	165	Fusion glycoprotein F0
94	https://www.iedb.org/epitope/956579	Linear peptide	HDIIALCEFENIVTS	141	155	Matrix protein	Matrix protein
95	https://www.iedb.org/epitope/956591	Linear peptide	IKFSKKLSDSTMTNY	111	125	Non-structural protein 1	Non-structural protein 1
96	https://www.iedb.org/epitope/956592	Linear peptide	IKPQSQFIVDLGAYL	216	230	Matrix protein	Matrix protein
97	https://www.iedb.org/epitope/956603	Linear peptide	KAVVSLSNGVSVLTS	176	190	Fusion glycoprotein F0 precursor	Fusion glycoprotein F0
98	https://www.iedb.org/epitope/956611	Linear peptide	KNNRLLEITREFSVN	226	240	Fusion glycoprotein F0 precursor	Fusion glycoprotein F0
99	https://www.iedb.org/epitope/956614	Linear peptide	LAKAVIHTIKLNGIV	41	55	Non-structural protein 1	Non-structural protein 1
100	https://www.iedb.org/epitope/956615	Linear peptide	LCTTNTKEGSNICLT	321	335	Fusion glycoprotein F0 precursor	Fusion glycoprotein F0
101	https://www.iedb.org/epitope/956620	Linear peptide	LGAYLEKESIYYVTT	226	240	Matrix protein	Matrix protein
102	https://www.iedb.org/epitope/956627	Linear peptide	LNGIVFVHVITSSDI	51	65	Non-structural protein 1	Non-structural protein 1
103	https://www.iedb.org/epitope/956640	Linear peptide	MELPILKTNAITTIL	1	15	fusion protein	Fusion glycoprotein F0
104	https://www.iedb.org/epitope/956642	Linear peptide	MNQLSELLGFDLNP	126	139	Non-structural protein 1	Non-structural protein 1
105	https://www.iedb.org/epitope/956655	Linear peptide	NKNRGIIKTFSNGCD	426	440	Fusion glycoprotein F0 precursor	Fusion glycoprotein F0
106	https://www.iedb.org/epitope/956658	Linear peptide	NNVQIVRQQSYSIMS	276	290	Fusion glycoprotein F0 precursor	Fusion glycoprotein F0
107	https://www.iedb.org/epitope/956669	Linear peptide	PNGLIDDNCEIKFSK	101	115	NS1 protein	Non-structural protein 1
108	https://www.iedb.org/epitope/956670	Linear peptide	PNKPNDDFHFEVFNF	79	93	attachment G glycoprotein
109	https://www.iedb.org/epitope/956676	Linear peptide	PSEVNLCNIDIFNPK	376	390	Fusion glycoprotein F0
110	https://www.iedb.org/epitope/956680	Linear peptide	QNITEEFYQSTCSAV	26	40	Fusion glycoprotein F0 precursor	Fusion glycoprotein F0
111	https://www.iedb.org/epitope/956686	Linear peptide	RFLGFLLGVGSAIAS	136	150	Fusion glycoprotein F0 precursor	Fusion glycoprotein F0
112	https://www.iedb.org/epitope/956694	Linear peptide	RTDRGWYCDNAGSVS	336	350	Fusion glycoprotein F0 precursor	Fusion glycoprotein F0
113	https://www.iedb.org/epitope/956706	Linear peptide	SNGCDYVSNKGVDTV	436	450	Fusion glycoprotein F0
114	https://www.iedb.org/epitope/956708	Linear peptide	SRSAVLAQMPSKFTI	76	90	Matrix protein	Matrix protein
115	https://www.iedb.org/epitope/956715	Linear peptide	SVLTSKVLDLKNYID	186	200	Fusion glycoprotein F0 precursor	Fusion glycoprotein F0
116	https://www.iedb.org/epitope/956727	Linear peptide	TKEGSNICLTRTDRG	326	340	Fusion glycoprotein F0 precursor	Fusion glycoprotein F0
117	https://www.iedb.org/epitope/956745	Linear peptide	VMLRWGVLAKSVKNI	256	270	Nucleoprotein	Nucleoprotein
118	https://www.iedb.org/epitope/956752	Linear peptide	VTDNKGAFKYIKPQS	206	220	Matrix protein	Matrix protein
119	https://www.iedb.org/epitope/956769	Linear peptide	YSIMSIIKEEVLAYV	286	300	Fusion glycoprotein F0 precursor	Fusion glycoprotein F0

## Sheet: Table S2
Table S2. IFN-γ Production in PBMCs from 28 Donors Induced by Peptide Frequency .
Peptide	IEDB ID	Peptide sequence	Site#	MHC Restriction（from IEBD)	MHC II Restriction ( Predicted from NetMHCIIpan 4.1)##	Positive subjects	Positive rate(%)	Reference
F-1	153614	GQNITEEFYQSTCSAVSK	25-42	HLA class II (DRB1*04:01,DRB1*07:01)	DRB1*09:01, DRB1*07:01	2	7.14%（2/28）	[20]
F-2	153719	SVITIELSNIKENKCNGT	55-72	HLA class II (DRB1*07:01)	NA	1	3.57% (1/28)	[20]
F-3	153586	DAKVKLIKQELDKYKNAV	73-90	HLA class II (NA)	DRB1*12:02,DRB1*08:03,DRB1*04:05,DRB1*12:01	4	14.29% (4/28)	[20]
F-4	153624	IKQELDKYKNAVTELQLL	70-96	HLA class II (DRB1*04:01)	DRB1*09:01,DRB1*15:01,DRB1*04:05,DRB1*16:02,DRB1*15:02,DRB1*04:06,DRB1*04:03,DRB1*04:01	2	7.14%(2/28)	[20]
F-5	99563	QELDKYKNAVTELQL	81-95	HLA class II (NA)	DRB1*09:01,DRB1*15:01, DRB1*07:01,DRB1*08:03,DRB1*11:01,DRB1*04:05,DRB1*16:02,DRB1*15:02,DRB1*04:06,DRB1*04:03,DRB1*10:01,DRB1*04:01	2	7.14% (2/28)	[33]
F-6	153633	KYKNAVTELQLLMQSTPP	85-102	HLA class II (DRB1*04:01)	NA	10	35.71% (10/28)	[20]
F-7	153692	RELPRFMNYTLNNAKKTN	109-126	HLA class II (NA)	DRB1*15:01,DRB1*15:02	0	0.00% (0/28)	[20]
F-8	153654	MNYTLNNAKKTNVTLSKK	115-132	HLA class II (NA)	DRB1*14:54,DRB1*14:05	1	3.57% (1/28)	[20]
F-9	99384	KKRKRRFLGFLLGVG	131-145	HLA class II (NA)	NA	0	0.00% (0/28)	[33]
F-10	153636	LDLKNYIDKQLLPIVNKQ	193-210	HLA class II (DRB1*11:01)	DRB1*15:01,DRB1*08:03	0	0.00% (0/28)	[20]
F-11	153666	PITNDQKKLMSNNVQIVR	265-282	HLA class II(DR3, HLA-DQ, HLA-DQ2)	DRB1*03:01,DRB1*14:54	2	7.14% (2/28)	[20]
F-12	99202	EGSNICLTRTDRGWY	328-342	HLA class II (NA)	DRB1*04:06,DRB1*04:03	7	25.00% (7/28)	[33]
F-13	99780	YDCKIMTSKTDVSSS	391-405	HLA class II (NA)	DRB1*04:06,DRB1*04:03	8	28.57% (8/28)	[33]
F-14	153741	YDCKIMTSKTDVSSSVIT	391-408	HLA class II (DRB1*04:01)	DRB1*04:06,DRB1*04:03,DRB1*04:01	5	17.86% (5/28)	[20]
F-15	153632	KNRGIIKTFSNGCDYVSN	427-444	HLA class II (DRB1*04:01)	DRB1*07:01	4	14.29% (4/28)	[20]
F-16	99691	SVGNTLYYVNKQEGK	451-465	HLA class II (NA)	DRB1*15:01,DRB1*12:02,DRB1*08:03,DRB1*11:01,DRB1*03:01,DRB1*14:54,DRB1*13:02,DRB1*14:05,DRB1*13:01	8	28.57% (8/28)	[33]
F-17	153747	YYVNKQEGKSLYVKGEPI	457-474	HLA class II (DRB1*01:01)	NA	6	21.43% (6/28)	[20]
F-18	99395	KQEGKSLYVKGEPII	461-475	HLA class II (NA)	DRB1*07:01	3	10.71% (3/28)	[33]
F-19	53201	RARRELPRF	106-114	HLA class I (B57)	NA	11	39.29% (11/28)	[19]
F-20	25460	IAVGLLLYCKA	542-550	HLA class I (Cw12)	NA	0	0.00% (0/28)	[19]
F-21	99195	EFYQSTCSAVSKGYL	31-45	HLA class II (NA)	NA	2	7.14% (2/28)	[20]
F-22	153719	SVITIELSNIKENKCNGT	55-72	HLA class II (DRB1*07:01)	NA	11	39.29% (11/28)	[20]
F-23	153709	SLGAIVSCYGKTKCTASN	409-426	HLA class II (DRB1*15:01, DR51, DRB1*07:01)	NA	11	39.29% (11/28)	[20]
F-24	153737	VKGEPIINFYDPLVFPSD	469-486	HLA class II (DR51, DRB1*15:01)	DRB1*15:01,DRB1*12:02, DRB1*04:05,DRB1*12:01,DRB1*16:02,DRB1*15:02,DRB1*04:06,DRB1*04:03	14	50.00% (14/28)	[20]
F-25	99432	LLSTNKAVVSLSNGV	171-185	HLA class II (NA)		3	10.71% (3/28)	[13]
NA, MHC Restriction not analyzed by the IEDB or NetMHCIIpan 4.1
# The Site located in F protein based on the sequence of HRSV-A Long.
## The MHC allele wase identified if the 10% Rank is below the specified threshold for the strong binders.
